# Supplementary material for: I am a scientist: Overcoming biased assumptions around diversity in science through explicit representation of scientists in lectures
Source: PLoS One. 2023 Jul 7;18(7):e0271010. doi: 10.1371/journal.pone.0271010 (PMC10328340; doi:10.1371/journal.pone.0271010)
Supplement: S1 Data — (XLSX) [file pone.0271010.s002.xlsx]

## Sheet: Meta Data
Name	Written up data iamascientist

## Sheet: Table1-1
Row ID	ID (2)	Module	Level of Study	Q1	Q2	Q3	Q4	Q5	Q6	Q7	Q8	Gender	Ethnicity
1	Insect1	Insect Biology	6	I study	Strongly Agree	Agree	Starts with M. Western US European. Male/Female	True	No	Yes	Interesting but unsure of relevance	Female	White English
2	Insect2	Insect Biology	6	I enjoy	Agree	Strongly Agree	A man? Planet Earth?	True	Not going to lie I was too busy laughing at the first guy called Pu Tang	Yes	Yes, they work hard and deserve to be recognised	Male	White English
3	Insect3	Insect Biology	6	I study	Agree	Strongly Agree	White male, middle aged, Mark??? England or America	True	It's changed my perspective on 4 because I assumed it would be a white man but they were super diverse.	No	Yes, it's nice to see people like me!	Female	White English
4	Insect4	Insect Biology	6	I study	Agree	Agree	First name	True	Slightly. Females are a part of science/biology more than we realise.	Yes	Yes, can tell exactly who wrote the article and easier to find it for own reading.	Female	White English
5	Insect5	Insect Biology	6	I enjoy	Strongly Agree	Neutral	Probably of Western origin, therefore likely to white. Gender likely to be either.	True	Not really science function at it's best with a diverse point of view. Also modern academias is often at the forefront of pushing 'diversity'.	No	Yes, gives credit where credit is due.	Male	White English
6	Insect6	Insect Biology	6	I study	Disagree	Strongly Agree	Instinctive to assue Lee is a CIS while male as that is how much of science comes across in the media.	True	Yes - it highlights the presence of 'non-cis white males' also publishing papers.	Yes	Yes	Non-binary	White English
7	Insect7	Insect Biology	6	I am	Strongly Agree	Neutral	*Diagram short hair lab coat*	True	No -> STEM is white male dominated so we just have to put up with it and ignore them	Yes	Yes -> it's easier to remember research	Female	White English
8	Insect8	Insect Biology	6	I study	Strongly Agree	Strongly Agree	White dude, Martin or something, from Bristol. How would I ever know omg	True	I didn't see Mr Martin Lee from Bristol	Yes	Yes	Female	White English
9	Insect9	Insect Biology	6	I study	Agree	Strongly Agree		True	It has not changed	No	Yes	Male	White English
10	Insect10	Insect Biology	6	I study	Strongly Agree	Strongly Agree	White male. Mike,	True	No They're always important	No	Unsure of question	Male	White English
11	Insect11	Insect Biology	6	I study	Strongly Agree	Strongly Agree	White, male, and from the UK.	True	No	No	No, prefer to have the links to the paper so I can read them if I want.	Female	White English
12	Insect12	Insect Biology	6	I study	Agree	Agree	Male, middle age, England, Mark	True	No was as I thought scientists were	Yes	Yes, shows diversity	Female	White English
13	Insect13	Insect Biology	6	I study	Agree	Neutral	I would assume it was a man from the UK	True	It would confirm my belief that someone like me can be a biologist	No	Yes, it helps put a face to a name + might help change image of a typical scientist	Female	White English
14	Insect14	Insect Biology	6	I enjoy	Agree	Agree	White male from the UK	True	More emphasis on that anyone can be a biologist	Yes	Yes, feel more connected to the author/biologist	Male	White English
15	Insect15	Insect Biology	6	I study	Agree	Agree	Male from the UK	False		Yes	Yes	Male	White English
16	Insect16	Insect Biology	6	I study	Strongly Agree	Strongly Agree	Male, white, english-speaking	True	Just shows that anyone can be a biologist no matter where they're from or gender they are	Yes	Yes -> good to see so many females when science is usually male-dominated	Female	White English
17	Insect17	Insect Biology	6	I enjoy	Agree	Agree	A male, maybe chinese, not sure about the name	True	No, I mean I answered what I felt.	Yes	Yes, is nice to see the faces of the people who did those studies	Female	Mixed other
18	Insect18	Insect Biology	6	I am	Strongly Agree	Strongly Agree	Robert E Lee, American Civil War General, Big moustache	True	No	No	I would rather focus on the information rather than the author	Male	White English
19	Insect19	Insect Biology	6	I enjoy	Strongly Agree	Agree	White, male, expensive education minted	True	Kind of still very male dominated	Yes	Yes, breaks down stigma that you have to fit a specific mold to be successful in science	Female	White English
20	Insect20	Insect Biology	6	I enjoy	Agree	Neutral	British, male, Martin	True	No, majority were still male (although more diverse) -> mainly asain	Yes	Yes. Helps students identify with scientists + possibly see someone like them.	Female	White English
21	Insect21	Insect Biology	6	I study	Strongly Agree	Agree	Average white geez	True	No	No	Yes, easier to locate other work	Male	White English
22	Insect22	Insect Biology	6	I study	Agree	Neutral	Boring first name like 'Mark' - maybe American	True	No - I don't understand the importance or relevance of having academic headshots on lecture slides - we have the name and study if we want to look into them further but we have no need to know what they look like.	No - almost every lecture	No - unnecessary, cluttered distracting. Makes the lecture lok like a yearbook presentation in my opinion.	Male	White English
23	Insect23	Insect Biology	6	I study	Agree	Agree	Chinese/Korean, Michael Lee	True	There isn't a certain "look" for a biologist - anyone can be one.	Not sure	No - don't think what they look like is relevant	Female	White English
24	Insect24	Insect Biology	6	I enjoy	Agree	Neutral	Intellectual, university lecturer	False		No		Male	White British
25	Insect25	Insect Biology	6	I enjoy	Agree	Strongly Agree	Male, Michael, England	True	Huge diversity of biologists	Yes	Not particularly useful	Female	White English
26	Insect26	Insect Biology	6	I enjoy	Agree	Agree	Old, Michael, America	True	No	No	Yes - gives full credit to scientist. More than just a name on a page. Not always professional photos.	Female	White British
27	Insect27	Insect Biology	6	I enjoy	Agree	Neutral	Mee Lee - Female, Chinese	True		Yes	Yes, allows people to relate to the work, & gives the scientists credit	Female	White English
28	Insect28	Insect Biology	6	I enjoy	Agree	Strongly Agree	Western middle aged. American/British	True	No there was a wide array of scientists, not one set looks for a biologists	Yes	No, I don't feel it's necessary	Male	White English
29	ECiA1	Environmental Change in the Anthropocene	7	I enjoy	Disagree	Disagree	A tall white man, aged around 60 with a nice smile	True	I was surprised to see young women included, fantastic to see	Yes	I gives a great image of the industry structure	Female	White British
30	ECiA2	Environmental Change in the Anthropocene	7	I am	Strongly Agree	Agree	First name begins with M (could be male or female). The layout only really makes me think they're from the UK.	True	In line with questions 2 or 3, they seem like regular people. I did notice that the majority of authors were female.	No	Yes, it's good to understand the people behind the papers	Female	White British
31	ECiA3	Environmental Change in the Anthropocene	7	I enjoy	Agree	Neutral	Small in stature, wears glasses, older. First name Martin. Comes from America	True	Yes, I especially notices how young the majority of them were, which surprised me in a good way.	Yes	Yes, makes the scientists more relateable/personable.	Female	Any other white background
32	ECiA4	Environmental Change in the Anthropocene	7	I enjoy	Agree	Neutral	Michael, UK, young male	True	No, while I did notice the pictures I didn't really focus on them.	Yes	Neutral opinions as I don't focus much on it.	Male	White British
33	ECiA5	Environmental Change in the Anthropocene	7	I study	Agree	Agree	Probably a middle aged male	True	Question 4. There were many younger people & women included not just middle aged white British males.	Yes	Yes, it makes you notice the reference more, and I was surprised at the range of genders, ages, & ethnicities.	Female	White British
34	AppEcol1	Applied Ecology	6	I study	Agree	Agree	First name: Michael. From: Europe.	True	No, I already had the mindset that it would be a wide range of people carrying out the research.	No	Yes, shows people the range of people doing research	Female	White British
35	AppEcol2	Applied Ecology	6	I do	Strongly Agree	Disagree	White, male, middle age.	False	Nope	No	Yes, representation is always great.	Male	White English
36	AppEcol3	Applied Ecology	6	I enjoy	Agree	Agree	For me it is a man, short/dark hair. Not sure of their name. But thinking it could be someone from China.	False	N/A	Yes	I am not sure. I don't mind having or not having pictures. It is good to have name for future research.	Female	Any other white background
37	AppEcol4	Applied Ecology	6	I enjoy	Agree	Agree	A man from England called Matthew	False		No		Female	White English
38	AppEcol5	Applied Ecology	6	I enjoy	Strongly Agree	Neutral	Probably Western, therefore likely white. More likely female than male.	True	No		Yes, gives credit where credit is due.	Male	White English
39	AppEcol6	Applied Ecology	6	I enjoy	Agree	Disagree	Asia	True		Yes	Interesting	Male	White English
40	AppEcol7	Applied Ecology	6	I study	Agree	Strongly Agree	Western. Middle aged.	True	Yes. No [sic] a variety of people, no specific type of biologist	No	Depends on the context, feel it has more impact in biology/philosophical lectures	Male	White English
41	AppEcol8	Applied Ecology	6	I am	Strongly Agree	Strongly Agree		False		No	Yes	Prefer not to say	Any other white background
42	AppEcol9	Applied Ecology	6	I study	Strongly Agree	Strongly Agree	Male. Biologist.
43	Cells1	Cells and Organelles	4	I study	Strongly Agree		I have no clue what the person would look like but their last name is Lee	False		Yes	In my opinion what the scientist looks like is irrelevant to the legitimacy of their work, however showing who the scientist is in cases where a certain person is known to present incorrect information is important	Male	White
44	Cells2	Cells and Organelles	4	I study	Agree		Lee = last name so unknown if male or female M is first initial so unknown first name Title= in English		No they look like normal people	No	Good idea helps to picture the person and their experiences	Female	White
45	Cells3	Cells and Organelles	4	I enjoy	Agree		He wears glasses and could be a midle aged man? Their first name might be Martin? And maybe they are from America.	True				Female	White
46	Cells4	Cells and Organelles	4	I am	Strongly Agree		Male, English	True	No.	Yes	Yes as it shows the diversity of real scientists and it helps to prevent prejudice against certain groups of scientists when reading scientific papers later in life.	Female	White
47	Cells5	Cells and Organelles	4	I am	Agree		guy with glasses, american/british, marcus?	True	no	Yes	yes	Female	White
48	Cells6	Cells and Organelles	4	I enjoy	Agree		Tall, a journalist not a scientist, come from a city or built up area.	True	No, I don't think we can tell from appearance one's aspirations, jobs or achievements. :)	Yes	I think it can help, but isn't essential.	Male	White
49	Cells7	Cells and Organelles	4	I do	Strongly Agree		Male, name beginning with M, possibly Asian?		No, if you for it anyone can become a biologist	Yes	Yes, it's important for all people to see themselves represented in their field of choice	Female	White
50	Cells8	Cells and Organelles	4	I am	Strongly Agree		white british					Female	White
51	Cells9	Cells and Organelles	4	I study	Strongly Agree			False				Female	White
52	Cells10	Cells and Organelles	4	I study	Strongly Agree			False		Yes		Male	White
53	Cells11	Cells and Organelles	4	I study	Agree		A white man	False				Female	White
54	Cells12	Cells and Organelles	4	I enjoy	Agree			True		No	Yes, I think it can be helpful, especially to see more diverse scientists being shown	Female	White
55	Cells13	Cells and Organelles	4	I study	Neutral		Mark, probably white and European/American		Not really, everyone with a passion could be a biologist, i jusy personally dont want to be one	Yes	Yes and no, it's important to know who didnthe research but sometimes it stressed me.out personally because i feel like i need to remeber them when i dont	Female	White
56	Cells14	Cells and Organelles	4	I enjoy	Strongly Agree		Martin or Michael? Seems alright. He may be old. I would say they come from the UK.					Male	White
57	Cells15	Cells and Organelles	4	I enjoy	Agree		either he is called martin and from a European country or he is from an Asian country with a name I can't spell without being racist		no, I like to think that anyone has the potential to be what they want if they are willing to put in enough effort. if they don't do that it's on them. appearance doesn't matter	Yes	only if the scientists have given consent to their images being used by the public.	Male	White
58	Cells16	Cells and Organelles	4				Old white guy or Asian guy Morgan
59	Cells17	Cells and Organelles	4	I enjoy	Agree		Lee White male Britain	True		Yes	Yes nice to see it’s not just old white men that can make contributions	Female	White
60	Cells18	Cells and Organelles	4	I study	Agree		Female, white British		No, but I feel like they were steriotypical	No	Maybe it could envourage people as they can see themsleves represented, also pictures make things more interesting	Female	White
61	Cells19	Cells and Organelles	4	I study	Neutral		ENGLAND. MARTIN LEE. probably old with a nice beard				no. if they get it wrong people could see your full name and just go after you. idk keeps it more anonymous	Male	White
62	Cells20	Cells and Organelles	4	I enjoy	Strongly Agree							Female	White
63	Cells21	Cells and Organelles	4	I enjoy	Strongly Agree							Female	White
64	Cells22	Cells and Organelles	4	I am	Strongly Agree		A man called lee coming from cellular regulation	True				Male	White
65	Cells23	Cells and Organelles	4	I study	Agree			True	no	No		Male	White
66	Cells24	Cells and Organelles	4	I study	Agree			True	No, I feel scientists are more appreciated for their intelligence and knowledge rather than their appearance, unlike other professions.	No	Yes!	Female	White
67	Cells25	Cells and Organelles	4	I study	Agree					Yes	yes	Female	White
68	Cells26	Cells and Organelles	4	I study	Agree							Male	White
69	Cells27	Cells and Organelles	4	I enjoy	Strongly Agree		guy from the pub					Male	White
70	Cells28	Cells and Organelles	4	I study	Agree							Male	White
72	Cells30	Cells and Organelles	4	I enjoy	Neutral		male, white, USA	True	no - i do chemistry so why would i be a biologist lol	Yes	yes - more inclusive and shows marginalised students that they can have these aspirations	Female	White
73	Cells31	Cells and Organelles	4	I study	Agree		white, mark, britain or america	False	made me more nervous but i still think i can be one. old white men scare me	No	yes. i would want credit and my ego would like people to know id done the work if i had. plus seeing just one visibly queer person would help me i think. nothing against old white men but it would help me feel safe	Male	White
74	Cells32	Cells and Organelles	4	I study	Neutral		middle aged, michael, american	True	no I don't really care	Yes	irrelevant	Male	White
75	Cells33	Cells and Organelles	4	I enjoy	Neutral		Martin Lee - UK - has a beard	True	no	Yes	No Difference	Male	White
76	Cells34	Cells and Organelles	4	I study	Strongly Agree		balding		no	Yes	i dont mind. sure	Male	White
78	Cells36	Cells and Organelles	4	I study	Agree		First name begins with M from the USA		No, my opinion stayed the same	Yes	Yes	Female	White
79	Cells37	Cells and Organelles	4	I enjoy	Agree		There isn't a first instinct, name can't be used to distinguish what someone looks like or where they come from. he's just as likely to be a white american as he is to be a black african.	False				Male	White
80	Cells38	Cells and Organelles	4	I study	Agree		i have no idea how to answer this question - i would assume this is a middle aged man called Michael and he is balding slightly	False	i don't think they would of changed my answer because i dont really have a set idea amyway	Yes	yes, helps us to see who wrote the papers, and if we're interested can find more of their work	Female	White
81	Cells39	Cells and Organelles	4	I study	Strongly Agree				No, anyone can be one	Yes		Male	White
82	Cells40	Cells and Organelles	4	I study	Strongly Agree		Michael, British, white	True				Female	White
83	Cells41	Cells and Organelles	4	I enjoy	Strongly Agree		Last name Lee?	False	No	No	Not necessarily that important, but nice for some background information	Female	White
84	Cells42	Cells and Organelles	4	I am	Strongly Agree		M Lee comes from biology land	True	Not at all, anyone can be a biologist like anyone can cook	No	Yes, gives us more knowledge for future work we may have to look into that could be linked	Male	Mixed/ Multiple Ethnic Groups
86	Cells44	Cells and Organelles	4	I study	Strongly Agree		A man. Martin Lee, English probably.					Male	White
87	Cells45	Cells and Organelles	4	I study	Neutral		Tall blonde man called lee from Leeds	False				Female	White
88	Cells46	Cells and Organelles	4	I do	Neutral		Mike Lee, tall white american lad, that smokes although admits it's a bad habit	False		Yes	Does really matter what someone looks like	Male	White
89	Cells48	Cells and Organelles	4	I am	Strongly Agree		Michael, from UK			No	yes it can be good providing lectures use a diverse range of scientists	Female	White
90	Cells49	Cells and Organelles	4	I study	Agree		Curly hair, Michelle, England?	True				Female	White
91	Cells50	Cells and Organelles	4	I study	Strongly Agree		Ming. Asian	False	no	Yes	Never thought about it before, but having the picture and names seem to make the text less alien and gives it purpose.	Male	White
92	Cells51	Cells and Organelles	4	I study	Agree		Can't actually tell a lot, I would guess English, maybe a Michael or Michelle.		No, anyone can do anything. How you look shouldn't change that.	Yes	I think it's interesting to see who the people are but not essential.	Female	White
93	Cells52	Cells and Organelles	4	I am	Strongly Agree		Asian					Female	White
94	Cells53	Cells and Organelles	4	I study	Strongly Agree							Female	White
95	Cells54	Cells and Organelles	4	I study	Strongly Agree							Female	White
96	Cells55	Cells and Organelles	4	I study	Strongly Agree		White male	True				Non-binary	White
97	Cells56	Cells and Organelles	4	I enjoy	Agree		White , male , probably brown hair . Called something like Joseph or Stephen and feel like they’re definitely British .		No , I’m the sort of person where I don’t care what other people look like in careers ect ... if I want something I’ll work my socks off to achieve it !	Yes	I personally think it’s a good idea - however for some people I can imagine it would be very off putting . E.g extreme feminists may judge a paper differently written by old white men if that makes sense .	Female	White
98	Cells57	Cells and Organelles	4	I study	Strongly Agree		No clue					Female	White
99	Cells58	Cells and Organelles	4	I am	Neutral		korean/chinese (lee) michael	False			no, i feel like knowing someone’s name/gender/ethnicity creates bias towards the paper	Female	White
100	Cells59	Cells and Organelles	4	I study	Agree					Yes	Yes	Female	White
101	Cells60	Cells and Organelles	4	I study	Strongly Agree		No clue	False				Male	White
102	Cells61	Cells and Organelles	4	I am	Strongly Agree		Their name might be Michael or Michelle you cant really tell what they may look like from a referance	True		Yes	Yes	Female	White
103	Cells62	Cells and Organelles	4	I am	Strongly Agree		I never understand them		Yes	No	Yes		White
104	ECiA6	Environmental Change in the Anthropocene	7	I study	Strongly Agree	Strongly Agree
105	ECiA7	Environmental Change in the Anthropocene	7	I study	Disagree	Agree	Probably a white male over 30, first name Mathew or Maurice from the UK, Europe or USA.
106	ECiA8	Environmental Change in the Anthropocene	7	I study	Strongly Agree	Agree	i sorry but i dont understand what this question is asking of meÂ	True	erm no not really, why would a name change my perspective	i think i cant really rememberÂ	unsure	Female	white british
107	ECiA9	Environmental Change in the Anthropocene	7	I am	Strongly Agree	Strongly Agree	Female, brown hair, tanned, first name Michelle from USA
108	ECiA10	Environmental Change in the Anthropocene	7	I study	Neutral	Neutral	Late thirties, British or American, male named Mark.Â Â Â	False			Yes, personally it would make me feel more involved in the scientific community if I have a picture in mind of the other people within it. It would also inspire me more to become one of those people/ one of those pictures in the future.Â	Female	White English
109	ECiA11	Environmental Change in the Anthropocene	7	I study	Strongly Agree	Strongly Agree	I imagine the author to be a academic. I would guess at the name Marylin, mid 40s to 50s,Â and she is from Europe.	True	My opinion was based on my experience as a undergrad at Scarborough university. The lecturers all undertook their own research and had papers published. Each of these were so very different in character and appearance, and this is was influenced my previous answers	yes, (little confused on how to answer this question, as I've never seen it in another lecture before)	i think it depends on the context in which the information is being used, or the aim of the lecture. Seeing a face and a name behind the research, makes it less intimidating, and potentially more reader friendly.	Female	white british
110	ECiA12	Environmental Change in the Anthropocene	7	I am	Agree	Strongly Agree	White male, probably called Mark or something. Probably went to Russel group uni
111	ECiA13	Environmental Change in the Anthropocene	7	I am	Strongly Agree	Strongly Agree	Asian. Somewhere in Asia	False		No, I've attended couple of seminars and lectures back in university. Kuwait University and in a conference in Oman.	Yes it is. Personally I feel it has nothing to do with professionalism, in fact it makes me feel some kind of interaction.	Male	Arab
112	ECiA14	Environmental Change in the Anthropocene	7	I enjoy	Agree	Disagree	Honestly I initially saw M. Lee and assumed it must be a reference to the Big Bang Theory tv show, the joke goes that Mohammed is the most common first name and Lee is the most common surname, so Mohammed Lee is therefore the most common name. As a result I thought of an Arabic man because Mohammed is an Arabic male given name.Â
113	ECiA15	Environmental Change in the Anthropocene	7	I enjoy	Strongly Agree	Agree	White British male
114	ECiA16	Environmental Change in the Anthropocene	7	I am	Strongly Agree	Agree	Male and middle-aged, from the UK	True	My perspective has not changed, someone like myself can both aspire to be and become a biologist. I had also previously been aware of the diverse social demographic that biologists can originate from.	No	Yes, it proves a 'name to the face,' allowing for greater recall of specific studies. It also allows for specific gender/religious/age/disability boundaries to be challenged, as you don't have to look like Albert Einstein to be a scientist.	Male	White British
115	ECiA17	Environmental Change in the Anthropocene	7	I enjoy	Agree	Agree	I imagine M.Lee to be a white male in his 40's. His First name is Matthew & he is American but migrated to the UK.Â Â
116	ECiA18	Environmental Change in the Anthropocene	7	I enjoy	Strongly Agree	Agree	Very difficult question. Could be Mei Lee from Beijing, Mary Lee from Delaware or Mick Lee from Hull
117	ECiA19	Environmental Change in the Anthropocene	7	I enjoy	Agree	Neutral	I have no idea where the individual is from, their first name could be anything and I have no idea what they look like. I genuinely do not understand the relevance of this question, if the research is good enough it does not matter who the individual is/where they are from.
118	ECiA20	Environmental Change in the Anthropocene	7	I enjoy	Agree	Agree	White male. I think because of Lee being a common American name.Â
119	ECiA21	Environmental Change in the Anthropocene	7	I study	Strongly Agree	Strongly Agree	looks: middle aged white man, average height and dark hair first name: Mark comes from England
120	WEM1	Wildlife Ecology and Management	6	I study	Strongly Agree	Strongly Agree	Tall, glasses, wacky blonde curly hair. Michael from the United States.
121	WEM2	Wildlife Ecology and Management	6	I enjoy	Strongly Agree	Agree	Glasses, somebody who naturally looks smart. My instinct is that they come from a well educated background.
122	WEM3	Wildlife Ecology and Management	6	I study	Strongly Agree	Agree	I would assume White or Asian male. First instinct would be from USA
123	WEM4	Wildlife Ecology and Management	6	I study	Neutral	Neutral	Male, White, Matthew, England	True	no	yes	yes, its nice to see the faces behind the articles and can also make it easier to differentiate between articles. Its also very easy to assume that the papers are just written by white males and the pictures and full names challenges this assumption	Female	White english/welsh/etc
124	WEM5	Wildlife Ecology and Management	6	I study	Agree	Strongly Agree	Slightly older author, assume UK origin.
125	WEM6	Wildlife Ecology and Management	6	I enjoy	Agree	Agree	White researcher, from north America or continental europe.
126	WEM7	Wildlife Ecology and Management	6	I am	Agree	Agree	Female, May, Asia	True	No	Yes	Not sure	Male	White English
127	ECiA22	Environmental Change in the Anthropocene	7	I study	Strongly Agree	Agree	White background possibly UK	True	N/A	No	Yes. Shows us the people and researchers behind the work. Motivation to get to that point	Female	White British
128	ECiA23	Environmental Change in the Anthropocene	7	I enjoy	Strongly Agree	Neutral	They are human, they are from Earth, they do science.
129	ECiA24	Environmental Change in the Anthropocene	7	I am	Strongly Agree	Strongly Agree	not sure on nationality of last name 'Lee', first name begins with M and not too sure what they look like	No	said no in question 1	no - scientist names and pictures were always featured in my undergraduate course lectures in Bangor.	yes because it can be more engaging and help students remember names by faces (I find that useful anyway)	Male	White English
130	WEM8	Wildlife Ecology and Management	6	I enjoy	Strongly Agree	Agree	The only thing I would assume from this is an increased probability that the author's first language is likely English as it is written in that language, though even this is not a certainty. Nothing else jumps out at me as something I can identify.
131	WEM9	Wildlife Ecology and Management	6	I study	Agree	Disagree	It is a properly formatted reference with a topic that is included within a relevant journal. I would assume the author is a biologist or has at least some merit within this field.
132	WEM10	Wildlife Ecology and Management	6	I study	Strongly Agree	Strongly Agree	old, michael, Uk	True	Q2 + Q3 +Q4 unchangedÂ	No- some lecturers included them in first year.	Yes- it enables you to see a wide range of people that have done research and written the literature we use.	Female	White-British
133	WEM11	Wildlife Ecology and Management	6	I study	Neutral	Disagree	A normal personÂ	True		no	maybe	Female	white british
134	WEM12	Wildlife Ecology and Management	6	I study	Strongly Agree	Agree	Have no first instinct on what gender the author is.Â Comes from England or English speaking country.
135	WEM13	Wildlife Ecology and Management	6	I study	Agree	Neutral	White, male, and comes from BritainÂ
136	WEM14	Wildlife Ecology and Management	6	I study	Strongly Agree	Agree	This specific name makes me instinctively think of a male simply because I read 'Lee' and think of it as a male name, even though that is actually their last name. But it could obviously be any gender. I don't have any kind of instinct about what they might look like or where they might come from.
137	WEM15	Wildlife Ecology and Management	6	I enjoy	Neutral	Agree	A human but maybe a man called Martin and he could be from the South of England	True	It hasn't changed my perspective on any of these answersÂ	No, I've seen names of scientists in all my lectures and pictures accompany most of them such as in the Sex and Social Behaviour module, however pictures aren't always shown especially if it is just quickly referencing a paper written by a certain author	Yes, it give's more perspective over when their research was carried out and makes me feel more invested in their research as oppose to one of thousands of relatively anonymous scientists as they aren't appraised enough for their contribution	Male	White English
138	WEM16	Wildlife Ecology and Management	6	I enjoy	Neutral	Agree
139	ECiA25	Environmental Change in the Anthropocene	7	I enjoy	Strongly Agree	Agree	ChinaÂ	True	Strongly agree and Strongly agree			Female	Arab
140	ECiA26	Environmental Change in the Anthropocene	7	I enjoy	Strongly Agree	Agree	I canâ€™t tell from this referenceÂ	True	2. It has not changed my perspective. 3. I Agree 4. Chinese	no	yes	Female	africa
141	ECiA27	Environmental Change in the Anthropocene	7	I study	Agree	Agree	ChineseÂ
142	ECiA28	Environmental Change in the Anthropocene	7	I am	Strongly Agree	Strongly Agree	It was my higher secondary education compulsory book about human biology and I learnt the most basic and biological stuffs hereÂ human biology for class 11-12Â	False	Maybe from ChinaÂ	NoÂ	I donâ€™t think soÂ	Prefer not to say	Asian BangladeshiÂ
143	ECiA29	Environmental Change in the Anthropocene	7	I enjoy	Neutral	Neutral	Author is M. Lee, I think he is a biologist and it is his favorite.Â Â
144	ECiA30	Environmental Change in the Anthropocene	7	I enjoy	Agree	Neutral	White, male - (Michael) Â - European - probably British Â	True	Q2 After seeing the scientists images in the coursework (which I really liked actually - it was nice to see scientific work humanised and inclusive), I am more likely to say Agree - someone like me can be a biologist. Q3 I remain neutral over the statement 'I want to be a biologist' - I would never class myself clever enough to call myself a biologist - I would however class myself as a scientist…	Yes - this is the first time I have seen pictures and full names of scientists being talked about.Â	Absolutely - yes. Using pictures and full names 'normalises' the huge variety of people who contribute science to society. This provides a platform for equality and inclusivity and makes people think they can do science too - which of course they can. Historical norms whereby women were unable to access academic facilities and had their work stolen by male counterparts like Eunice Foote,Â Rosalin…	Female	* British * Irish
145	ECiA31	Environmental Change in the Anthropocene	7	I enjoy	Strongly Agree	Strongly Agree	male, Micheal, a universityÂ
146	ECiA32	Environmental Change in the Anthropocene	7	I enjoy	Strongly Agree	Strongly Agree	Author is an biologist, The first name is M. andÂ they are from Biology Journal: 45 named Globally interesting Biology, page 12-25Â	True	Q1. Strongly agree Q2.Strongly agree Q3.Strongly agree Q4. A Biologist, first name M. and Biology Journal: 45 named Globally Interesting Biology, page 12-25	no	Yes, because by this people can know the researcher properly with his work.	Male	Bangladeshi
147	ECiA33	Environmental Change in the Anthropocene	7	I do	Strongly Agree	Neutral						Female
148	ECiA34	Environmental Change in the Anthropocene	7	I enjoy	Strongly Agree	Strongly Agree		False	2. Strongly Agree 3. Agree 4.Lee and from China or Korea	yes	yes	Female	black/african
149	ECiA35	Environmental Change in the Anthropocene	7	I study	Strongly Agree	Strongly Agree	He is from Asian.	False	No	NoÂ	YesÂ	Male	Black
150	ECiA36	Environmental Change in the Anthropocene	7	I am	Agree	Agree	The author, Michael D. Lee is a Microbial Ecologist or Bioinformatician exploring microbes from the deep biosphere to the International Space Station. Michael is the first name and he is from the United States of America.Â
151	ECiA37	Environmental Change in the Anthropocene	7	I study	Strongly Agree	Strongly Agree
152	ECiA38	Environmental Change in the Anthropocene	7	I am	Agree	Strongly Agree	Lee , heâ€™s an American biologistÂ	False	Korea, Japan	N/A	it is a good practice because it could give them up easily to people who find their work interesting and in case they bump into them randomly it could give one a once in a lifetime opportunity to have a heart to heart talk on interest pertaining to the researcher	Male	Black/African
153	ECiA39	Environmental Change in the Anthropocene	7	I study	Neutral	Disagree	First instinct is that the author is Asian
154	ECiA40	Environmental Change in the Anthropocene	7	I study	Neutral	Disagree
155	ECiA41	Environmental Change in the Anthropocene	7	I study	Agree	Neutral	A British man, tall, slightly skinny, brown hair, grey eye color, interesting dentition. Last name is Michael. Â
156	ECiA42	Environmental Change in the Anthropocene	7	I study	Agree	Disagree	The Author is likely Male, Bald, uses glasses, probably in his late 50's whose first name is Micheal. Born from a Chinese family that migrated to United Kingdom.	No	The Author is likely Male, Bald, uses glasses, probably in his late 50's whose first name is Micheal. Born from a Chinese family that migrated to United Kingdom.	Yes Â	Yes You could be able to research further on various topics and get a better understanding of some certain topics	Female	Africa
157	ECiA43	Environmental Change in the Anthropocene	7	I study	Strongly Agree	Agree	The author would be a Man and he would be chubby Lee China	Yes	Average size man, Lee, Chinese	1	No	Male	African
158	ECiA44	Environmental Change in the Anthropocene	7	I enjoy	Strongly Agree	Agree	The author is probably a woman of Asian descent who is from/lives in a developed country
159	ECiA45	Environmental Change in the Anthropocene	7	I study	Agree	Agree	A female, of Asian origin first name= Lee From China	Yes	2		I do not think it is necessary I think it starts to create biases about certain ethnicities	Female	Black African
160	ECiA46	Environmental Change in the Anthropocene	7	I am	Agree	Agree	I think the name Lee, M sounds chinese	Yes	To the first I chose A for â€œstrongly Agreeâ€ and to the Second I chose B for â€œAgreeâ€. I wasnâ€™t aware of it, but subconsciously I admired seeing loads of Asians as publishers of a research paper. However, I never doubted my abilities to being able to becoming a Biologist.	Yes	Yes. It would enable you to carry out further research and to know more about the researcher.	Female	African
161	ECiA47	Environmental Change in the Anthropocene	7	I study	Strongly Agree	Agree	The Author looks like a biologist from China.	Yes	Average height: Lee: Philipines			Female	African
162	ECiA48	Environmental Change in the Anthropocene	7	I enjoy	Agree	Neutral	China
163	ECiA49	Environmental Change in the Anthropocene	7	I study	Agree	Strongly Agree	Biologist / Researcher The names looks like he is from Korea / China But I think he is from England	No		No	Yes	Female
164	ECiA50	Environmental Change in the Anthropocene	7	I enjoy	Neutral	Neutral	Indifferent Â	No	Neutral	No.i had seen him on journal when i read about itÂ	yes .i feel good .because it depicts clear information what i talk about	Male	Bangladeshi.white and asian
